# Supplementary material for: Long non-coding RNA TRPM2 antisense RNA as a potential therapeutic target promotes tumorigenesis and metastasis in esophageal cancer
Source: Bioengineered. 2022 Feb 13;13(2):4397–410. doi: 10.1080/21655979.2022.2033412 (PMC9208624; doi:10.1080/21655979.2022.2033412)
Supplement: Supplemental Material [file KBIE_A_2033412_SM9483.xls]

Supplementary table S1 The list of predicted interacting miRNAs of lncRNA TRPM2-AS.
lncRNAId	miRNAId	Score	numBindingSitesPredicted	Length	numTargetsPer100bp	specificBindingSitesPredicted
TRPM2-AS:1	hsa-miR-6791-5p	595	4	873	0.46	47;409;490;635
TRPM2-AS:1	hsa-miR-1291	454	3	873	0.34	38;120;411
TRPM2-AS:1	hsa-miR-3120-5p	426	3	873	0.34	77;295;448
TRPM2-AS:1	hsa-miR-4292	444	3	873	0.34	56;415;638
TRPM2-AS:1	hsa-miR-4682	434	3	873	0.34	71;190;646
TRPM2-AS:1	hsa-miR-6775-3p	452	3	873	0.34	44;121;414
TRPM2-AS:1	hsa-miR-6852-5p	435	3	873	0.34	49;419;634
TRPM2-AS:1	hsa-miR-93-3p	304	2	873	0.23	194;439
TRPM2-AS:1	hsa-miR-138-5p	298	2	873	0.23	22;715
TRPM2-AS:1	hsa-miR-152-5p	285	2	873	0.23	394;695
TRPM2-AS:1	hsa-miR-218-5p	288	2	873	0.23	394;589
TRPM2-AS:1	hsa-miR-326	294	2	873	0.23	50;421
TRPM2-AS:1	hsa-miR-509-3	297	2	873	0.23	301;333
TRPM2-AS:1	hsa-miR-509-5p	296	2	873	0.23	305;335
TRPM2-AS:1	hsa-miR-608	302	2	873	0.23	620;735
TRPM2-AS:1	hsa-miR-661	283	2	873	0.23	48;70
TRPM2-AS:1	hsa-miR-769-3p	283	2	873	0.23	485;639
TRPM2-AS:1	hsa-miR-940	292	2	873	0.23	96;812
TRPM2-AS:1	hsa-miR-1228-5p	296	2	873	0.23	310;653
TRPM2-AS:1	hsa-miR-1343-3p	308	2	873	0.23	48;489
TRPM2-AS:1	hsa-miR-1538	296	2	873	0.23	119;370
TRPM2-AS:1	hsa-miR-3158-5p	292	2	873	0.23	304;332
TRPM2-AS:1	hsa-miR-3183	294	2	873	0.23	51;493
TRPM2-AS:1	hsa-miR-3665	298	2	873	0.23	99;532
TRPM2-AS:1	hsa-miR-3678-3p	285	2	873	0.23	302;330
TRPM2-AS:1	hsa-miR-3944-3p	305	2	873	0.23	198;620
TRPM2-AS:1	hsa-miR-4494	314	2	873	0.23	299;609
TRPM2-AS:1	hsa-miR-4651	301	2	873	0.23	634;742
TRPM2-AS:1	hsa-miR-4663	287	2	873	0.23	69;350
TRPM2-AS:1	hsa-miR-4695-5p	297	2	873	0.23	96;814
TRPM2-AS:1	hsa-miR-4706	302	2	873	0.23	81;374
TRPM2-AS:1	hsa-miR-4723-3p	291	2	873	0.23	51;495
TRPM2-AS:1	hsa-miR-4749-5p	298	2	873	0.23	83;379
TRPM2-AS:1	hsa-miR-4763-3p	284	2	873	0.23	94;807
TRPM2-AS:1	hsa-miR-4771	293	2	873	0.23	301;611
TRPM2-AS:1	hsa-miR-4776-3p	299	2	873	0.23	159;463
TRPM2-AS:1	hsa-miR-4787-5p	293	2	873	0.23	322;742
TRPM2-AS:1	hsa-miR-4793-3p	310	2	873	0.23	147;334
TRPM2-AS:1	hsa-miR-6134	282	2	873	0.23	1;317
TRPM2-AS:1	hsa-miR-6732-5p	290	2	873	0.23	325;699
TRPM2-AS:1	hsa-miR-6745	296	2	873	0.23	629;713
TRPM2-AS:1	hsa-miR-6751-5p	312	2	873	0.23	320;742
TRPM2-AS:1	hsa-miR-6752-5p	305	2	873	0.23	322;742
TRPM2-AS:1	hsa-miR-6756-5p	316	2	873	0.23	324;738
TRPM2-AS:1	hsa-miR-6762-3p	286	2	873	0.23	195;362
TRPM2-AS:1	hsa-miR-6777-5p	295	2	873	0.23	1;373
TRPM2-AS:1	hsa-miR-6803-5p	317	2	873	0.23	324;742
TRPM2-AS:1	hsa-miR-6811-5p	286	2	873	0.23	303;552
TRPM2-AS:1	hsa-miR-6812-5p	306	2	873	0.23	317;626
TRPM2-AS:1	hsa-miR-6815-5p	281	2	873	0.23	525;717
TRPM2-AS:1	hsa-miR-6825-5p	306	2	873	0.23	1;375
TRPM2-AS:1	hsa-miR-6826-3p	294	2	873	0.23	422;500
TRPM2-AS:1	hsa-miR-6842-5p	296	2	873	0.23	322;741
TRPM2-AS:1	hsa-miR-6865-5p	281	2	873	0.23	525;717
TRPM2-AS:1	hsa-miR-6876-3p	288	2	873	0.23	74;510
TRPM2-AS:1	hsa-miR-6880-5p	300	2	873	0.23	1;711
TRPM2-AS:1	hsa-miR-6889-5p	304	2	873	0.23	1;374
TRPM2-AS:1	hsa-miR-7110-5p	305	2	873	0.23	323;742
TRPM2-AS:1	hsa-miR-7155-5p	301	2	873	0.23	420;630
TRPM2-AS:1	hsa-miR-7160-3p	306	2	873	0.23	43;123
TRPM2-AS:1	hsa-miR-7974	294	2	873	0.23	223;613
TRPM2-AS:1	hsa-miR-7976	295	2	873	0.23	124;358
TRPM2-AS:1	hsa-miR-8077	288	2	873	0.23	192;272
TRPM2-AS:1	hsa-miR-106b-3p	310	2	873	0.23	149;335
TRPM2-AS:1	hsa-miR-1273h-3p	307	2	873	0.23	302;610
TRPM2-AS:1	hsa-miR-99b-3p	282	2	873	0.23	558;624
TRPM2-AS:1	hsa-miR-24-1	141	1	873	0.11	34
TRPM2-AS:1	hsa-miR-25-5p	155	1	873	0.11	649
TRPM2-AS:1	hsa-miR-128-2	149	1	873	0.11	484
TRPM2-AS:1	hsa-miR-128-3p	144	1	873	0.11	595
TRPM2-AS:1	hsa-miR-128-1	142	1	873	0.11	484
TRPM2-AS:1	hsa-miR-132-5p	152	1	873	0.11	63
TRPM2-AS:1	hsa-miR-139-3p	141	1	873	0.11	811
TRPM2-AS:1	hsa-miR-140-5p	154	1	873	0.11	592
TRPM2-AS:1	hsa-miR-141-5p	140	1	873	0.11	427
TRPM2-AS:1	hsa-miR-142-3p	144	1	873	0.11	768
TRPM2-AS:1	hsa-miR-149-3p	143	1	873	0.11	752
TRPM2-AS:1	hsa-miR-188-3p	141	1	873	0.11	346
TRPM2-AS:1	hsa-miR-191-3p	142	1	873	0.11	783
TRPM2-AS:1	hsa-miR-212-5p	148	1	873	0.11	449
TRPM2-AS:1	hsa-miR-214-3p	140	1	873	0.11	530
TRPM2-AS:1	hsa-miR-222-5p	150	1	873	0.11	212
TRPM2-AS:1	hsa-miR-324-5p	144	1	873	0.11	534
TRPM2-AS:1	hsa-miR-328-3p	144	1	873	0.11	121
TRPM2-AS:1	hsa-miR-330-5p	150	1	873	0.11	419
TRPM2-AS:1	hsa-miR-339-5p	144	1	873	0.11	39
TRPM2-AS:1	hsa-miR-342-5p	144	1	873	0.11	322
TRPM2-AS:1	hsa-miR-346	148	1	873	0.11	507
TRPM2-AS:1	hsa-miR-363-5p	140	1	873	0.11	629
TRPM2-AS:1	hsa-miR-370-3p	143	1	873	0.11	363
TRPM2-AS:1	hsa-miR-410-5p	144	1	873	0.11	446
TRPM2-AS:1	hsa-miR-490-3p	140	1	873	0.11	287
TRPM2-AS:1	hsa-miR-491-5p	140	1	873	0.11	86
TRPM2-AS:1	hsa-miR-493-5p	154	1	873	0.11	217
TRPM2-AS:1	hsa-miR-494-5p	143	1	873	0.11	442
TRPM2-AS:1	hsa-miR-504-5p	155	1	873	0.11	636
TRPM2-AS:1	hsa-miR-508-5p	155	1	873	0.11	605
TRPM2-AS:1	hsa-miR-561-5p	152	1	873	0.11	177
TRPM2-AS:1	hsa-miR-575	152	1	873	0.11	573
TRPM2-AS:1	hsa-miR-583	164	1	873	0.11	101
TRPM2-AS:1	hsa-miR-584-3p	147	1	873	0.11	567
TRPM2-AS:1	hsa-miR-586	142	1	873	0.11	767
TRPM2-AS:1	hsa-miR-588	161	1	873	0.11	598
TRPM2-AS:1	hsa-miR-612	164	1	873	0.11	405
TRPM2-AS:1	hsa-miR-616-3p	140	1	873	0.11	129
TRPM2-AS:1	hsa-miR-619-5p	147	1	873	0.11	487
TRPM2-AS:1	hsa-miR-637	156	1	873	0.11	47
TRPM2-AS:1	hsa-miR-638	144	1	873	0.11	481
TRPM2-AS:1	hsa-miR-651-3p	145	1	873	0.11	843
TRPM2-AS:1	hsa-miR-654-5p	143	1	873	0.11	311
TRPM2-AS:1	hsa-miR-659-3p	147	1	873	0.11	400
TRPM2-AS:1	hsa-miR-671-3p	154	1	873	0.11	569
TRPM2-AS:1	hsa-miR-675-5p	144	1	873	0.11	316
TRPM2-AS:1	hsa-miR-758-3p	146	1	873	0.11	580
TRPM2-AS:1	hsa-miR-759	140	1	873	0.11	328
TRPM2-AS:1	hsa-miR-760	140	1	873	0.11	414
TRPM2-AS:1	hsa-miR-761	141	1	873	0.11	531
TRPM2-AS:1	hsa-miR-764	141	1	873	0.11	93
TRPM2-AS:1	hsa-miR-766-3p	154	1	873	0.11	603
TRPM2-AS:1	hsa-miR-874-3p	151	1	873	0.11	353
TRPM2-AS:1	hsa-miR-875-3p	140	1	873	0.11	693
TRPM2-AS:1	hsa-miR-939-3p	144	1	873	0.11	410
TRPM2-AS:1	hsa-miR-941	142	1	873	0.11	228
TRPM2-AS:1	hsa-miR-943	140	1	873	0.11	116
TRPM2-AS:1	hsa-miR-1183	163	1	873	0.11	325
TRPM2-AS:1	hsa-miR-1205	140	1	873	0.11	306
TRPM2-AS:1	hsa-miR-1207-3p	150	1	873	0.11	606
TRPM2-AS:1	hsa-miR-1227-5p	150	1	873	0.11	419
TRPM2-AS:1	hsa-miR-1229-5p	140	1	873	0.11	720
TRPM2-AS:1	hsa-miR-1236-5p	157	1	873	0.11	268
TRPM2-AS:1	hsa-miR-1237-5p	142	1	873	0.11	83
TRPM2-AS:1	hsa-miR-1238-3p	149	1	873	0.11	205
TRPM2-AS:1	hsa-miR-1251-5p	147	1	873	0.11	605
TRPM2-AS:1	hsa-miR-1267	143	1	873	0.11	438
TRPM2-AS:1	hsa-miR-1272	140	1	873	0.11	265
TRPM2-AS:1	hsa-miR-1282	146	1	873	0.11	512
TRPM2-AS:1	hsa-miR-1285-3p	140	1	873	0.11	409
TRPM2-AS:1	hsa-miR-1296-3p	154	1	873	0.11	325
TRPM2-AS:1	hsa-miR-1296-5p	152	1	873	0.11	123
TRPM2-AS:1	hsa-miR-1299	152	1	873	0.11	693
TRPM2-AS:1	hsa-miR-1302	140	1	873	0.11	435
TRPM2-AS:1	hsa-miR-1306-3p	143	1	873	0.11	783
TRPM2-AS:1	hsa-miR-1587	142	1	873	0.11	202
TRPM2-AS:1	hsa-miR-1827	140	1	873	0.11	101
TRPM2-AS:1	hsa-miR-1908-5p	163	1	873	0.11	86
TRPM2-AS:1	hsa-miR-1909-3p	141	1	873	0.11	811
TRPM2-AS:1	hsa-miR-1912	140	1	873	0.11	472
TRPM2-AS:1	hsa-miR-1914-5p	140	1	873	0.11	360
TRPM2-AS:1	hsa-miR-1976	140	1	873	0.11	557
TRPM2-AS:1	hsa-miR-2114-3p	140	1	873	0.11	455
TRPM2-AS:1	hsa-miR-2276-5p	154	1	873	0.11	419
TRPM2-AS:1	hsa-miR-2276-3p	147	1	873	0.11	550
TRPM2-AS:1	hsa-miR-2861	140	1	873	0.11	372
TRPM2-AS:1	hsa-miR-3127-5p	141	1	873	0.11	29
TRPM2-AS:1	hsa-miR-3154	142	1	873	0.11	703
TRPM2-AS:1	hsa-miR-3156-3p	143	1	873	0.11	39
TRPM2-AS:1	hsa-miR-3157-5p	145	1	873	0.11	572
TRPM2-AS:1	hsa-miR-3170	143	1	873	0.11	700
TRPM2-AS:1	hsa-miR-3173-5p	159	1	873	0.11	42
TRPM2-AS:1	hsa-miR-3176	145	1	873	0.11	370
TRPM2-AS:1	hsa-miR-3180-5p	147	1	873	0.11	560
TRPM2-AS:1	hsa-miR-3180-3p	141	1	873	0.11	652
TRPM2-AS:1	hsa-miR-3180	141	1	873	0.11	655
TRPM2-AS:1	hsa-miR-3185	142	1	873	0.11	707
TRPM2-AS:1	hsa-miR-3187-5p	155	1	873	0.11	408
TRPM2-AS:1	hsa-miR-3187-3p	154	1	873	0.11	9
TRPM2-AS:1	hsa-miR-3189-3p	145	1	873	0.11	203
TRPM2-AS:1	hsa-miR-3190-3p	150	1	873	0.11	710
TRPM2-AS:1	hsa-miR-3190-5p	142	1	873	0.11	601
TRPM2-AS:1	hsa-miR-3191-3p	152	1	873	0.11	80
TRPM2-AS:1	hsa-miR-3194-5p	148	1	873	0.11	825
TRPM2-AS:1	hsa-miR-3607-5p	140	1	873	0.11	459
TRPM2-AS:1	hsa-miR-3614-3p	146	1	873	0.11	208
TRPM2-AS:1	hsa-miR-3616-5p	145	1	873	0.11	222
TRPM2-AS:1	hsa-miR-3619-5p	148	1	873	0.11	531
TRPM2-AS:1	hsa-miR-3659	145	1	873	0.11	767
TRPM2-AS:1	hsa-miR-3663-5p	147	1	873	0.11	370
TRPM2-AS:1	hsa-miR-3663-3p	141	1	873	0.11	349
TRPM2-AS:1	hsa-miR-3667-3p	145	1	873	0.11	205
TRPM2-AS:1	hsa-miR-3670	144	1	873	0.11	65
TRPM2-AS:1	hsa-miR-3681-3p	152	1	873	0.11	594
TRPM2-AS:1	hsa-miR-3690	149	1	873	0.11	384
TRPM2-AS:1	hsa-miR-3692-3p	142	1	873	0.11	342
TRPM2-AS:1	hsa-miR-3915	147	1	873	0.11	850
TRPM2-AS:1	hsa-miR-3921	146	1	873	0.11	351
TRPM2-AS:1	hsa-miR-3922-3p	154	1	873	0.11	362
TRPM2-AS:1	hsa-miR-3929	160	1	873	0.11	274
TRPM2-AS:1	hsa-miR-3978	152	1	873	0.11	688
TRPM2-AS:1	hsa-miR-4270	153	1	873	0.11	818
TRPM2-AS:1	hsa-miR-4271	145	1	873	0.11	713
TRPM2-AS:1	hsa-miR-4279	142	1	873	0.11	685
TRPM2-AS:1	hsa-miR-4288	144	1	873	0.11	445
TRPM2-AS:1	hsa-miR-4297	149	1	873	0.11	210
TRPM2-AS:1	hsa-miR-4317	151	1	873	0.11	134
TRPM2-AS:1	hsa-miR-4319	145	1	873	0.11	359
TRPM2-AS:1	hsa-miR-4329	143	1	873	0.11	438
TRPM2-AS:1	hsa-miR-4418	141	1	873	0.11	336
TRPM2-AS:1	hsa-miR-4428	159	1	873	0.11	815
TRPM2-AS:1	hsa-miR-4434	146	1	873	0.11	267
TRPM2-AS:1	hsa-miR-4438	143	1	873	0.11	477
TRPM2-AS:1	hsa-miR-4447	142	1	873	0.11	330
TRPM2-AS:1	hsa-miR-4456	140	1	873	0.11	718
TRPM2-AS:1	hsa-miR-4457	147	1	873	0.11	821
TRPM2-AS:1	hsa-miR-4458	142	1	873	0.11	100
TRPM2-AS:1	hsa-miR-4461	143	1	873	0.11	852
TRPM2-AS:1	hsa-miR-4466	147	1	873	0.11	322
TRPM2-AS:1	hsa-miR-4472	142	1	873	0.11	327
TRPM2-AS:1	hsa-miR-4478	153	1	873	0.11	280
TRPM2-AS:1	hsa-miR-4481	147	1	873	0.11	333
TRPM2-AS:1	hsa-miR-4482-3p	140	1	873	0.11	759
TRPM2-AS:1	hsa-miR-4487	143	1	873	0.11	31
TRPM2-AS:1	hsa-miR-4501	141	1	873	0.11	581
TRPM2-AS:1	hsa-miR-4513	141	1	873	0.11	481
TRPM2-AS:1	hsa-miR-4518	150	1	873	0.11	171
TRPM2-AS:1	hsa-miR-4526	143	1	873	0.11	476
TRPM2-AS:1	hsa-miR-4530	145	1	873	0.11	535
TRPM2-AS:1	hsa-miR-4632-5p	143	1	873	0.11	407
TRPM2-AS:1	hsa-miR-4638-5p	148	1	873	0.11	450
TRPM2-AS:1	hsa-miR-4640-3p	153	1	873	0.11	499
TRPM2-AS:1	hsa-miR-4649-3p	144	1	873	0.11	433
TRPM2-AS:1	hsa-miR-4653-3p	156	1	873	0.11	646
TRPM2-AS:1	hsa-miR-4655-3p	142	1	873	0.11	159
TRPM2-AS:1	hsa-miR-4656	150	1	873	0.11	272
TRPM2-AS:1	hsa-miR-4664-5p	140	1	873	0.11	321
TRPM2-AS:1	hsa-miR-4668-5p	147	1	873	0.11	850
TRPM2-AS:1	hsa-miR-4674	158	1	873	0.11	1
TRPM2-AS:1	hsa-miR-4675	156	1	873	0.11	616
TRPM2-AS:1	hsa-miR-4676-5p	147	1	873	0.11	571
TRPM2-AS:1	hsa-miR-4681	143	1	873	0.11	263
TRPM2-AS:1	hsa-miR-4685-5p	151	1	873	0.11	465
TRPM2-AS:1	hsa-miR-4686	141	1	873	0.11	438
TRPM2-AS:1	hsa-miR-4687-5p	140	1	873	0.11	159
TRPM2-AS:1	hsa-miR-4697-5p	150	1	873	0.11	806
TRPM2-AS:1	hsa-miR-4701-3p	144	1	873	0.11	727
TRPM2-AS:1	hsa-miR-4701-5p	140	1	873	0.11	598
TRPM2-AS:1	hsa-miR-4715-5p	146	1	873	0.11	601
TRPM2-AS:1	hsa-miR-4721	140	1	873	0.11	123
TRPM2-AS:1	hsa-miR-4722-3p	141	1	873	0.11	507
TRPM2-AS:1	hsa-miR-4725-5p	140	1	873	0.11	637
TRPM2-AS:1	hsa-miR-4727-5p	160	1	873	0.11	509
TRPM2-AS:1	hsa-miR-4732-3p	156	1	873	0.11	119
TRPM2-AS:1	hsa-miR-4736	140	1	873	0.11	98
TRPM2-AS:1	hsa-miR-4737	146	1	873	0.11	319
TRPM2-AS:1	hsa-miR-4739	141	1	873	0.11	95
TRPM2-AS:1	hsa-miR-4741	153	1	873	0.11	616
TRPM2-AS:1	hsa-miR-4745-5p	163	1	873	0.11	326
TRPM2-AS:1	hsa-miR-4747-5p	146	1	873	0.11	746
TRPM2-AS:1	hsa-miR-4748	145	1	873	0.11	747
TRPM2-AS:1	hsa-miR-4755-5p	145	1	873	0.11	422
TRPM2-AS:1	hsa-miR-4765	140	1	873	0.11	269
TRPM2-AS:1	hsa-miR-4767	153	1	873	0.11	309
TRPM2-AS:1	hsa-miR-4768-5p	143	1	873	0.11	493
TRPM2-AS:1	hsa-miR-4769-3p	169	1	873	0.11	506
TRPM2-AS:1	hsa-miR-4778-3p	147	1	873	0.11	203
TRPM2-AS:1	hsa-miR-4799-5p	142	1	873	0.11	241
TRPM2-AS:1	hsa-miR-5000-5p	150	1	873	0.11	140
TRPM2-AS:1	hsa-miR-5002-3p	143	1	873	0.11	117
TRPM2-AS:1	hsa-miR-5008-3p	143	1	873	0.11	360
TRPM2-AS:1	hsa-miR-5009-3p	147	1	873	0.11	244
TRPM2-AS:1	hsa-miR-5011-3p	154	1	873	0.11	11
TRPM2-AS:1	hsa-miR-5088-3p	157	1	873	0.11	497
TRPM2-AS:1	hsa-miR-5088-5p	145	1	873	0.11	1
TRPM2-AS:1	hsa-miR-5090	140	1	873	0.11	408
TRPM2-AS:1	hsa-miR-5092	146	1	873	0.11	380
TRPM2-AS:1	hsa-miR-5100	147	1	873	0.11	537
TRPM2-AS:1	hsa-miR-5189-3p	148	1	873	0.11	824
TRPM2-AS:1	hsa-miR-5189-5p	140	1	873	0.11	407
TRPM2-AS:1	hsa-miR-5196-5p	154	1	873	0.11	752
TRPM2-AS:1	hsa-miR-5580-5p	145	1	873	0.11	778
TRPM2-AS:1	hsa-miR-5581-5p	141	1	873	0.11	206
TRPM2-AS:1	hsa-miR-5587-5p	142	1	873	0.11	287
TRPM2-AS:1	hsa-miR-5691	154	1	873	0.11	356
TRPM2-AS:1	hsa-miR-5699-3p	151	1	873	0.11	791
TRPM2-AS:1	hsa-miR-5704	146	1	873	0.11	829
TRPM2-AS:1	hsa-miR-5787	146	1	873	0.11	275
TRPM2-AS:1	hsa-miR-6068	148	1	873	0.11	146
TRPM2-AS:1	hsa-miR-6071	140	1	873	0.11	441
TRPM2-AS:1	hsa-miR-6079	142	1	873	0.11	624
TRPM2-AS:1	hsa-miR-6087	152	1	873	0.11	318
TRPM2-AS:1	hsa-miR-6124	141	1	873	0.11	851
TRPM2-AS:1	hsa-miR-6499-3p	160	1	873	0.11	766
TRPM2-AS:1	hsa-miR-6501-5p	154	1	873	0.11	472
TRPM2-AS:1	hsa-miR-6504-5p	142	1	873	0.11	116
TRPM2-AS:1	hsa-miR-6727-3p	150	1	873	0.11	510
TRPM2-AS:1	hsa-miR-6727-5p	143	1	873	0.11	314
TRPM2-AS:1	hsa-miR-6736-3p	145	1	873	0.11	349
TRPM2-AS:1	hsa-miR-6737-5p	149	1	873	0.11	633
TRPM2-AS:1	hsa-miR-6740-5p	142	1	873	0.11	1
TRPM2-AS:1	hsa-miR-6742-5p	142	1	873	0.11	630
TRPM2-AS:1	hsa-miR-6743-5p	151	1	873	0.11	98
TRPM2-AS:1	hsa-miR-6747-3p	142	1	873	0.11	118
TRPM2-AS:1	hsa-miR-6749-3p	151	1	873	0.11	57
TRPM2-AS:1	hsa-miR-6752-3p	149	1	873	0.11	42
TRPM2-AS:1	hsa-miR-6753-3p	155	1	873	0.11	791
TRPM2-AS:1	hsa-miR-6754-5p	144	1	873	0.11	816
TRPM2-AS:1	hsa-miR-6760-5p	147	1	873	0.11	812
TRPM2-AS:1	hsa-miR-6765-5p	154	1	873	0.11	311
TRPM2-AS:1	hsa-miR-6766-5p	140	1	873	0.11	737
TRPM2-AS:1	hsa-miR-6774-5p	143	1	873	0.11	646
TRPM2-AS:1	hsa-miR-6778-5p	149	1	873	0.11	710
TRPM2-AS:1	hsa-miR-6779-3p	146	1	873	0.11	356
TRPM2-AS:1	hsa-miR-6782-5p	142	1	873	0.11	631
TRPM2-AS:1	hsa-miR-6783-3p	140	1	873	0.11	489
TRPM2-AS:1	hsa-miR-6787-5p	152	1	873	0.11	88
TRPM2-AS:1	hsa-miR-6788-5p	147	1	873	0.11	710
TRPM2-AS:1	hsa-miR-6793-5p	170	1	873	0.11	737
TRPM2-AS:1	hsa-miR-6796-5p	146	1	873	0.11	324
TRPM2-AS:1	hsa-miR-6799-5p	145	1	873	0.11	1
TRPM2-AS:1	hsa-miR-6799-3p	142	1	873	0.11	42
TRPM2-AS:1	hsa-miR-6800-3p	142	1	873	0.11	495
TRPM2-AS:1	hsa-miR-6805-3p	142	1	873	0.11	352
TRPM2-AS:1	hsa-miR-6807-3p	140	1	873	0.11	12
TRPM2-AS:1	hsa-miR-6808-5p	151	1	873	0.11	93
TRPM2-AS:1	hsa-miR-6808-3p	149	1	873	0.11	576
TRPM2-AS:1	hsa-miR-6815-3p	149	1	873	0.11	523
TRPM2-AS:1	hsa-miR-6817-5p	140	1	873	0.11	505
TRPM2-AS:1	hsa-miR-6819-5p	152	1	873	0.11	631
TRPM2-AS:1	hsa-miR-6821-5p	140	1	873	0.11	4
TRPM2-AS:1	hsa-miR-6823-3p	157	1	873	0.11	454
TRPM2-AS:1	hsa-miR-6824-5p	151	1	873	0.11	753
TRPM2-AS:1	hsa-miR-6827-3p	147	1	873	0.11	505
TRPM2-AS:1	hsa-miR-6829-5p	160	1	873	0.11	199
TRPM2-AS:1	hsa-miR-6830-3p	141	1	873	0.11	791
TRPM2-AS:1	hsa-miR-6833-5p	141	1	873	0.11	711
TRPM2-AS:1	hsa-miR-6842-3p	145	1	873	0.11	716
TRPM2-AS:1	hsa-miR-6845-3p	140	1	873	0.11	493
TRPM2-AS:1	hsa-miR-6847-3p	140	1	873	0.11	67
TRPM2-AS:1	hsa-miR-6851-5p	145	1	873	0.11	1
TRPM2-AS:1	hsa-miR-6860	157	1	873	0.11	406
TRPM2-AS:1	hsa-miR-6864-3p	145	1	873	0.11	435
TRPM2-AS:1	hsa-miR-6867-3p	144	1	873	0.11	502
TRPM2-AS:1	hsa-miR-6869-5p	141	1	873	0.11	723
TRPM2-AS:1	hsa-miR-6875-3p	142	1	873	0.11	788
TRPM2-AS:1	hsa-miR-6877-5p	142	1	873	0.11	481
TRPM2-AS:1	hsa-miR-6882-3p	158	1	873	0.11	72
TRPM2-AS:1	hsa-miR-6885-5p	146	1	873	0.11	43
TRPM2-AS:1	hsa-miR-6888-3p	145	1	873	0.11	792
TRPM2-AS:1	hsa-miR-6889-3p	162	1	873	0.11	361
TRPM2-AS:1	hsa-miR-6892-3p	142	1	873	0.11	497
TRPM2-AS:1	hsa-miR-6893-5p	166	1	873	0.11	96
TRPM2-AS:1	hsa-miR-6893-3p	159	1	873	0.11	361
TRPM2-AS:1	hsa-miR-6895-3p	148	1	873	0.11	788
TRPM2-AS:1	hsa-miR-7106-3p	143	1	873	0.11	51
TRPM2-AS:1	hsa-miR-7107-3p	140	1	873	0.11	505
TRPM2-AS:1	hsa-miR-7109-3p	143	1	873	0.11	454
TRPM2-AS:1	hsa-miR-7110-3p	145	1	873	0.11	494
TRPM2-AS:1	hsa-miR-7113-3p	152	1	873	0.11	50
TRPM2-AS:1	hsa-miR-7114-5p	144	1	873	0.11	331
TRPM2-AS:1	hsa-miR-7151-3p	141	1	873	0.11	481
TRPM2-AS:1	hsa-miR-7152-5p	140	1	873	0.11	514
TRPM2-AS:1	hsa-miR-7160-5p	145	1	873	0.11	126
TRPM2-AS:1	hsa-miR-7844-5p	142	1	873	0.11	623
TRPM2-AS:1	hsa-miR-7847-3p	149	1	873	0.11	711
TRPM2-AS:1	hsa-miR-7851-3p	140	1	873	0.11	489
TRPM2-AS:1	hsa-miR-7977	140	1	873	0.11	537
TRPM2-AS:1	hsa-miR-7978	148	1	873	0.11	26
TRPM2-AS:1	hsa-miR-8072	142	1	873	0.11	89
TRPM2-AS:1	hsa-miR-9500	142	1	873	0.11	755
TRPM2-AS:1	hsa-miR-103a-2	161	1	873	0.11	520
TRPM2-AS:1	hsa-miR-10a-3p	151	1	873	0.11	240
TRPM2-AS:1	hsa-miR-1255a	147	1	873	0.11	726
TRPM2-AS:1	hsa-miR-1255b-5p	147	1	873	0.11	727
TRPM2-AS:1	hsa-miR-125a-5p	153	1	873	0.11	351
TRPM2-AS:1	hsa-miR-125b-5p	156	1	873	0.11	354
TRPM2-AS:1	hsa-miR-1273d	146	1	873	0.11	817
TRPM2-AS:1	hsa-miR-1273h-5p	142	1	873	0.11	376
TRPM2-AS:1	hsa-miR-135a-5p	148	1	873	0.11	522
TRPM2-AS:1	hsa-miR-135b-5p	140	1	873	0.11	522
TRPM2-AS:1	hsa-miR-146b-3p	143	1	873	0.11	41
TRPM2-AS:1	hsa-miR-151a-5p	143	1	873	0.11	266
TRPM2-AS:1	hsa-miR-18a-3p	141	1	873	0.11	356
TRPM2-AS:1	hsa-miR-19b-2	141	1	873	0.11	187
TRPM2-AS:1	hsa-miR-19b-1	141	1	873	0.11	186
TRPM2-AS:1	hsa-miR-203a-5p	148	1	873	0.11	587
TRPM2-AS:1	hsa-miR-203a-3p	145	1	873	0.11	221
TRPM2-AS:1	hsa-miR-208a-5p	155	1	873	0.11	839
TRPM2-AS:1	hsa-miR-208b-5p	145	1	873	0.11	838
TRPM2-AS:1	hsa-miR-216a-3p	158	1	873	0.11	591
TRPM2-AS:1	hsa-miR-26a-1	143	1	873	0.11	833
TRPM2-AS:1	hsa-miR-27a-3p	140	1	873	0.11	595
TRPM2-AS:1	hsa-miR-27b-3p	142	1	873	0.11	595
TRPM2-AS:1	hsa-miR-29b-2	146	1	873	0.11	590
TRPM2-AS:1	hsa-miR-29b-1	144	1	873	0.11	774
TRPM2-AS:1	hsa-miR-301a-5p	147	1	873	0.11	117
TRPM2-AS:1	hsa-miR-301b-5p	147	1	873	0.11	117
TRPM2-AS:1	hsa-miR-30b-3p	140	1	873	0.11	1
TRPM2-AS:1	hsa-miR-323b-5p	148	1	873	0.11	444
TRPM2-AS:1	hsa-miR-3622b-3p	147	1	873	0.11	75
TRPM2-AS:1	hsa-miR-3689d	141	1	873	0.11	1
TRPM2-AS:1	hsa-miR-4419b	151	1	873	0.11	278
TRPM2-AS:1	hsa-miR-449a	144	1	873	0.11	766
TRPM2-AS:1	hsa-miR-449b-5p	144	1	873	0.11	766
TRPM2-AS:1	hsa-miR-4524a-3p	145	1	873	0.11	812
TRPM2-AS:1	hsa-miR-4524b-3p	142	1	873	0.11	813
TRPM2-AS:1	hsa-miR-4659a-5p	145	1	873	0.11	462
TRPM2-AS:1	hsa-miR-4659b-5p	145	1	873	0.11	465
TRPM2-AS:1	hsa-miR-513b-5p	142	1	873	0.11	819
TRPM2-AS:1	hsa-miR-513c-5p	144	1	873	0.11	178
TRPM2-AS:1	hsa-miR-548ao-5p	143	1	873	0.11	260
TRPM2-AS:1	hsa-miR-548at-5p	147	1	873	0.11	687
TRPM2-AS:1	hsa-miR-548au-3p	146	1	873	0.11	406
TRPM2-AS:1	hsa-miR-548ax	144	1	873	0.11	260
TRPM2-AS:1	hsa-miR-663a	159	1	873	0.11	84
TRPM2-AS:1	hsa-miR-664a-5p	141	1	873	0.11	227
TRPM2-AS:1	hsa-miR-6769a-5p	156	1	873	0.11	737
TRPM2-AS:1	hsa-miR-6769b-5p	159	1	873	0.11	734
TRPM2-AS:1	hsa-miR-6769b-3p	142	1	873	0.11	495
TRPM2-AS:1	hsa-miR-6780b-5p	144	1	873	0.11	753
TRPM2-AS:1	hsa-miR-892a	145	1	873	0.11	298
TRPM2-AS:1	hsa-miR-92a-2	140	1	873	0.11	87
